# Supplementary material for: Dictamnine Exhibits Anti-Asthmatic Effects by Modulating TGF-β/Smad2/3 Signaling in a Murine Asthma Model and Human Bronchial Epithelial Cells
Source: Int J Mol Sci. 2025 Dec 10;26(24):11891. doi: 10.3390/ijms262411891 (PMC12733116; doi:10.3390/ijms262411891)
Supplement: Supplementary file 1 [file ijms-26-11891-s001.zip]

Archive with 1 entries (1 files):
- ijms-3986903-supplementary.pdf
